# Supplementary material for: Genomic hallmarks of parasexual reproduction in three hybrid groups of the human pathogen Cryptococcus neoformans
Source: bioRxiv. 2026 May 31:2026.05.28.728413. Preprint. [Version 1] doi: 10.64898/2026.05.28.728413 (PMC13308457; doi:10.64898/2026.05.28.728413)
Supplement: Supplement 2 [file media-2.xlsx]

## Sheet: vcf_tab_summary
Name	GATK Ploidy	ambigious	deletion	het_deletion	het_insertion	heterozygous	insertion	reference	snp	snp_multi1	Breadth of Coverage
04CN-64-029	Haploid	474125	2735	0	0	0	2937	17978331	45434	746	95.4446
04CN-64-097	Haploid	313172	2805	0	0	0	3058	18067747	46359	808	95.9242
04CN-64-127	Haploid	753188	2788	0	0	0	2922	17674723	46921	767	93.8456
04CN-65-023	Haploid	297056	2891	0	0	0	3055	18149849	46840	782	96.3616
04CN-65-046	Haploid	392953	2776	0	0	0	3013	17985939	46266	788	95.4901
125.91	Haploid	382581	2843	0	0	0	3045	17862853	48161	777	94.849
1CM50	Haploid	4288901	2623	0	0	0	2730	14009745	46075	715	74.438
881205	Diploid	1053696	9502	115968	20065	951809	9559	15824899	179483	1424	90.5879
A2-102-5	Haploid	330048	2768	0	0	0	2957	17926975	45945	799	95.176
ACTA2006-D	Haploid	238586	15236	0	0	0	16387	17600771	289275	4180	94.8923
ACTA2039-D	Haploid	242691	15182	0	0	0	16349	17575114	288779	4193	94.7534
ACTA2041-D	Haploid	221513	15193	0	0	0	16385	17581524	288885	4187	94.7881
ACTA2232-D	Haploid	215344	15232	0	0	0	16449	17556759	289739	4185	94.6621
ATCC48184	Diploid	1654378	16931	80206	13777	709725	17176	15186603	303319	1744	86.4418
B3501	Haploid	1948972	67256	0	0	0	66789	13553833	1065053	3762	78.116
BK158	Haploid	335607	2771	0	0	0	2950	18025077	46453	776	95.6979
BM08B1	Haploid	305138	11995	0	0	0	12495	17749294	219524	3245	95.2666
BM40B3	Haploid	267603	11558	0	0	0	13483	17761646	218726	3275	95.3308
Bt100	Haploid	540534	2174	0	0	0	2271	17773452	34860	594	94.2968
Bt101	Haploid	490940	2079	0	0	0	2172	17825090	32417	517	94.5558
Bt104	Haploid	814300	2076	0	0	0	2165	17492396	32419	532	92.7946
Bt106	Haploid	593418	2073	0	0	0	2166	17746981	32494	503	94.1425
Bt108	Haploid	495109	2157	0	0	0	2232	17798024	34084	555	94.4222
Bt11	Haploid	593956	2088	0	0	0	2184	17720586	32414	531	94.0027
Bt110	Haploid	551078	2264	0	0	0	2256	17756267	35064	568	94.2071
Bt114	Haploid	764900	2424	0	0	0	2443	17552045	37595	626	93.1416
Bt116	Haploid	514395	2418	0	0	0	2458	17802110	37579	631	94.4653
Bt117	Haploid	595416	2094	0	0	0	2278	17738045	33559	569	94.1019
Bt118	Haploid	698839	2072	0	0	0	2162	17631941	32547	510	93.5339
Bt120	Haploid	379171	2163	0	0	0	2223	17935249	34093	555	95.1487
Bt121	Haploid	815828	2132	0	0	0	2188	17471100	34006	542	92.6908
Bt123	Haploid	561694	2195	0	0	0	2269	17747528	34343	565	94.1567
Bt126	Haploid	507978	2107	0	0	0	2165	17813561	32737	527	94.4966
Bt129	Haploid	617605	2173	0	0	0	2197	17687891	34134	551	93.8394
Bt130	Haploid	456831	2267	0	0	0	2418	17805420	37424	601	94.4809
Bt137	Haploid	650201	2116	0	0	0	2220	17658292	33345	544	93.6783
Bt15	Haploid	348939	2091	0	0	0	2204	17993157	32716	523	95.4473
Bt150	Haploid	420581	2166	0	0	0	2253	17906218	34015	563	94.9948
Bt151	Haploid	650538	2117	0	0	0	2207	17663594	33315	546	93.7062
Bt153	Haploid	830803	2132	0	0	0	2204	17465131	34127	547	92.6599
Bt155	Haploid	468810	2133	0	0	0	2298	17879744	33753	570	94.8534
Bt156	Haploid	497169	2388	0	0	0	2591	17795265	39572	657	94.4403
Bt160	Haploid	577630	2094	0	0	0	2182	17727549	32526	538	94.0402
Bt161	Haploid	612558	2241	0	0	0	2315	17690726	35448	588	93.8625
Bt17	Haploid	384325	2104	0	0	0	2221	17933568	32571	526	95.1312
Bt19	Haploid	600836	2091	0	0	0	2179	17684856	32442	533	93.8137
Bt19_v2	Haploid	554491	2084	0	0	0	2193	17787612	33746	566	94.3648
Bt2	Haploid	729372	2251	0	0	0	2333	17585201	35315	588	93.3034
Bt20	Haploid	684741	2257	0	0	0	2323	17666396	36042	602	93.7371
Bt202	Haploid	515734	2094	0	0	0	2188	17797929	32414	531	94.4122
Bt203	Haploid	638493	2153	0	0	0	2193	17650985	34107	550	93.6437
Bt205	Haploid	431917	2093	0	0	0	2197	17872956	32432	528	94.8095
Bt207	Haploid	476656	2170	0	0	0	2223	17843606	34034	564	94.6633
Bt209	Haploid	760483	2074	0	0	0	2162	17526594	32448	528	92.9758
Bt210	Haploid	335338	2120	0	0	0	2225	18023801	32855	550	95.6106
Bt211	Haploid	674392	2159	0	0	0	2213	17620801	34067	548	93.4839
Bt213	Haploid	1072543	2147	0	0	0	2232	17258808	33896	553	91.5668
Bt23	Haploid	721531	2109	0	0	0	2247	17571812	33569	564	93.2219
Bt30	Haploid	479253	2258	0	0	0	2314	17777044	35775	603	94.3213
Bt37	Haploid	547961	2189	0	0	0	2280	17778950	34768	556	94.3253
Bt42	Haploid	603418	2085	0	0	0	2161	17717158	32352	518	93.984
Bt43	Haploid	506698	2175	0	0	0	2256	17840480	34169	562	94.6477
Bt44	Haploid	625976	2256	0	0	0	2243	17680267	35062	567	93.8047
Bt47	Haploid	483242	2079	0	0	0	2172	17857934	32608	517	94.7306
Bt57	Haploid	422758	2113	0	0	0	2177	17887563	32746	528	94.8885
Bt59	Haploid	885484	2061	0	0	0	2161	17418896	32373	524	92.4052
Bt62	Haploid	394418	2138	0	0	0	2202	17926846	32788	522	95.0969
Bt68	Haploid	537086	2166	0	0	0	2209	17755202	34140	546	94.1957
Bt72	Haploid	713303	2107	0	0	0	2286	17628093	33538	568	93.5199
Bt77	Haploid	567435	2121	0	0	0	2274	17760574	33655	567	94.2218
Bt78	Haploid	689613	2074	0	0	0	2156	17600180	32328	522	93.3646
Bt79	Haploid	805373	2063	0	0	0	2175	17497573	32358	530	92.8217
Bt8	Haploid	725457	2079	0	0	0	2164	17605823	32531	503	93.3955
Bt83	Haploid	935760	2101	0	0	0	2235	17362662	33415	566	92.1138
Bt87	Haploid	574717	2073	0	0	0	2184	17731853	32417	533	94.0623
Bt90	Haploid	793896	2105	0	0	0	2161	17516452	32605	518	92.923
Bt93	Haploid	1004208	2228	0	0	0	2199	17257350	34351	570	91.5618
Bt95	Haploid	481899	2103	0	0	0	2281	17840012	33603	573	94.642
Bt97	Haploid	572655	2111	0	0	0	2261	17764229	33559	569	94.2405
CB-100-1	Diploid	401787	7716	111482	18419	938136	7724	16999663	107163	418	96.2944
CB-100-2	Diploid	564453	12580	108999	18083	892131	12808	16674846	181924	648	94.7661
CB-100-3	Diploid	540092	7375	110501	18207	925273	7290	16832423	105536	399	95.3219
CB-100-5	Diploid	461942	10322	109901	18309	909913	10334	16848555	148198	523	95.5815
CB-100-6	Diploid	527804	12605	108582	17832	898646	12663	16711132	171886	659	94.9355
CBS132	Diploid	1398543	24647	64607	11154	558791	24669	15338673	378989	1457	86.8309
CBS6995	Haploid	2521385	60536	0	0	0	61382	13138182	1023072	3423	75.6275
CBS7748	Haploid	1543200	73371	0	0	0	73347	14033512	1099462	4065	80.9061
CBS7821	Diploid	1449437	421	109862	18137	979907	443	15958876	8705	76	90.3958
CC-100-1	Diploid	403694	7807	113650	18651	940610	7793	16983557	107260	408	96.2363
CC-100-2	Diploid	498078	12622	106615	17475	887497	12655	16763802	172047	657	95.1438
CC-100-3	Diploid	493170	18010	89723	14981	744673	18087	16787008	247867	942	94.8682
CC-100-4	Diploid	517333	15786	93451	15490	780699	15758	16732378	213782	843	94.587
CC-100-6	Diploid	666361	11685	97218	15949	818425	11607	16634173	167649	626	94.0002
CCTP15	Haploid	290204	12344	0	0	0	12649	17797938	223478	3304	95.548
CCTP44	Diploid	522143	6997	133769	23495	1072035	7097	16487183	134150	1405	94.5762
CCTP50	Diploid	573982	6798	132099	22959	1072738	6917	16381393	131855	1357	93.9938
CDCR406	Haploid	2147798	66439	0	0	0	66034	13385868	1054310	3742	77.1616
CN-100-1	Diploid	464693	7679	113502	18758	946396	7674	16898369	107331	413	95.8148
CN-100-2	Diploid	559950	9100	104636	17386	860325	9151	16871375	132263	474	95.3097
CN-100-3	Diploid	429895	7884	115396	19105	955098	7845	16931518	107734	428	96.0524
CN-100-4	Diploid	440190	7737	112929	18655	941069	7713	16931545	107044	414	95.9577
CN-100-5	Diploid	458614	7552	114452	18874	948322	7557	16893964	107015	412	95.8044
CN-100-6	Diploid	420086	7683	116124	19150	955017	7688	16959433	106957	417	96.1978
CW-100-1	Diploid	423391	8042	104236	17224	868513	7959	16996969	110552	427	95.8879
CW-100-2	Diploid	541844	7624	115468	18922	954030	7563	16814452	106883	407	95.419
CW-100-3	Diploid	558934	12437	100236	16502	827907	12495	16756771	171406	669	94.7471
CW-100-4	Diploid	483268	7806	120919	19657	967585	7765	16868158	108418	411	95.818
CW-100-5	Diploid	542993	7603	117058	19132	962312	7588	16783712	106776	400	95.3091
CW-100-6	Diploid	389877	1634	115333	18912	958860	1726	17158849	23132	116	96.7594
CY-100-1	Diploid	472715	7603	107933	17889	906160	7797	16887891	107799	402	95.5149
CY-100-2	Diploid	485465	11428	110279	18232	910604	11582	16745384	153961	582	95.0839
CY-100-3	Diploid	368781	1736	122377	20066	1004236	1826	17091368	23444	125	96.6886
CY-100-4	Diploid	498092	11403	97922	16337	823638	11606	16807586	158651	602	94.9023
CY-100-5	Diploid	464354	12287	98988	16483	820578	12227	16879212	169075	676	95.3352
CY-100-6	Diploid	396233	1776	127353	20719	1040012	1873	17069230	23429	124	96.7909
D17-1	Haploid	247908	2766	0	0	0	2971	18043613	45842	804	95.793
EM3	Haploid	1024871	82773	0	0	0	83246	14676375	1139177	4335	84.623
FN62	Diploid	491811	12226	109393	19410	876416	12323	16600139	203681	1782	94.4133
Gb159-1	Haploid	557970	2154	0	0	0	2271	17767197	34261	601	94.2604
HAMDAN	Haploid	3144129	10507	0	0	0	11074	14855886	214575	2912	79.9067
IFN-R21	Diploid	551557	13824	125280	22116	987386	13850	16328880	226169	1613	93.7979
IFN-R23	Diploid	532362	11203	130516	22944	1029006	11243	16394080	188354	1530	94.1672
IFN-R26	Diploid	524832	16052	106746	18850	830856	15943	16388436	256444	1846	93.3536
IFN26	Diploid	640917	6761	130166	22618	1067708	6843	16292419	130593	1334	93.4767
IFN82	Haploid	301857	11945	0	0	0	12338	17767835	218197	3251	95.3566
JEC20a	Haploid	698746	87042	0	0	0	88235	15229283	1150554	4512	87.6601
JEC20a_msh2-1	Haploid	705278	86990	0	0	0	88391	15224956	1150594	4541	87.6381
JEC21	Haploid	2152223	63161	0	0	0	63606	13501441	1042143	3471	77.6774
KW5	Haploid	1243897	11410	0	0	0	12050	16769126	223244	3133	90.0916
LP-RSA116	Haploid	683503	2242	0	0	0	2295	17645041	36518	612	93.6264
LP-RSA1343	Haploid	607662	2261	0	0	0	2321	17710009	35257	578	93.9637
LP-RSA2296	Haploid	642981	2759	0	0	0	2976	17710388	47072	773	94.0354
LP-RSA3042	Haploid	583974	2231	0	0	0	2272	17708089	35923	591	93.9567
LP-RSA848	Haploid	460846	2183	0	0	0	2250	17868658	34041	560	94.7962
Lu41-1	Haploid	284473	11290	0	0	0	13449	17824914	216718	3239	95.6533
Lu42-3	Haploid	272367	11466	0	0	0	13583	17776671	218715	3247	95.4102
Lu45-3	Haploid	257250	11303	0	0	0	13419	17828195	216794	3236	95.671
MW-RSA3834	Haploid	237109	2191	0	0	0	2286	18124750	34023	579	96.1521
MW-RSA524	Haploid	262557	2192	0	0	0	2287	18093808	33995	578	95.9881
NL14-1	Haploid	265400	11466	0	0	0	13575	17802585	218989	3260	95.5488
NL38-1	Haploid	264785	11418	0	0	0	13484	17790553	217804	3290	95.4783
O18-1	Haploid	334901	11327	0	0	0	13354	17708294	216105	3223	95.0323
O22-1	Haploid	253423	11311	0	0	0	13333	17818452	215782	3247	95.6137
P1W10	Haploid	1643004	13650	0	0	0	13631	16641709	269609	912	89.671
P2W10	Haploid	1814614	18854	0	0	0	18923	16404478	320173	1146	88.7397
P31-1	Haploid	252136	11299	0	0	0	13279	17788937	214374	3174	95.4493
P3W10	Haploid	1855144	12871	0	0	0	12692	16522704	260577	926	88.9842
P43-3	Haploid	295796	12110	0	0	0	12918	17795226	225738	3338	95.5459
P4W10	Haploid	1566092	14079	0	0	0	13852	16702301	286977	983	90.0875
P5W10	Haploid	2010982	15225	0	0	0	15123	16215481	284777	1067	87.5121
P6W10	Haploid	2787430	12190	0	0	0	11973	15544769	281490	891	83.9105
RCT14	Diploid	505323	11559	109298	19200	879961	11878	16548115	198953	1785	94.1242
RCT22	Haploid	301661	12110	0	0	0	12544	17776880	220604	3274	95.4193
RCT26	Haploid	266361	11944	0	0	0	12440	17884554	218487	3241	95.9765
SA8961	Haploid	287962	11994	0	0	0	12484	17759024	219537	3246	95.3181
SA8963	Haploid	338415	11940	0	0	0	12411	17799441	218313	3224	95.5248
SSD719-vitro	Haploid	1379602	18642	0	0	0	18949	16818541	399210	1278	91.3497
SSD719-vivo	Haploid	2493569	10880	0	0	0	10905	15932553	224971	806	85.6511
Tu241-1	Haploid	561583	2437	0	0	0	2411	17706937	39282	658	93.9705
Tu259-1	Haploid	269552	2787	0	0	0	2919	18076803	44506	746	95.9611
UON11536	Haploid	870567	14365	0	0	0	15158	16856934	283530	3942	90.9119
V18-2	Haploid	386849	11558	0	0	0	13511	17707103	220052	3272	95.0492
V28-1	Haploid	310985	11654	0	0	0	13240	17770846	220798	3250	95.3896
V31B1	Haploid	307860	12245	0	0	0	12795	17748785	223513	3323	95.2883
V53-4	Haploid	330853	12035	0	0	0	12507	17753487	220235	3342	95.2933
VS24A4	Haploid	341515	11669	0	0	0	13179	17715608	220772	3252	95.0968
VS32-1	Haploid	315687	12035	0	0	0	12454	17752906	221046	3241	95.2937
YX1	Diploid	357986	34304	9263	1874	79684	34359	17196627	461463	1725	94.3283
YX10	Diploid	373154	14749	107657	17681	878481	14734	16843470	196866	773	95.6787
YX12	Diploid	303613	15712	69522	11784	581717	15888	17232329	207089	821	95.9987
YX14	Diploid	339551	7054	107207	17769	905437	7360	17010793	94013	332	96.0787
YX16	Diploid	313591	16870	64653	11043	543877	16887	17214864	221936	868	95.7665
YX17	Diploid	259507	785	103655	17343	866879	831	17370548	9962	51	97.2437
YX19	Diploid	277823	5137	98535	16525	829709	5150	17295268	70615	224	96.9849
YX3	Diploid	259803	13509	27781	4998	249679	14018	17611038	182476	664	95.8362
YX4	Diploid	270048	7592	87112	14677	740853	7630	17366881	100968	380	97.011
YX43	Diploid	312823	8728	103191	17058	868478	8763	17113257	117048	431	96.5392
YX44	Diploid	285096	245	124244	20574	1040496	179	17212261	3124	25	97.4083
YX45	Diploid	302973	4577	113097	18907	951830	4768	17135171	63534	237	96.8312
YX47	Diploid	141564	295	74554	11203	905047	224	17296255	3437	48	96.8256
YX48	Diploid	302647	4634	112924	18770	952138	4780	17138755	63658	231	96.8511
YX49	Diploid	330930	10980	109338	18258	913232	11044	17014047	145305	580	96.4641
YX5	Diploid	265188	7591	85861	14406	721614	7601	17388691	100945	378	97.0163
YX56	Diploid	283609	3582	105005	17383	889609	3533	17265102	43976	237	97.0234
YX58	Diploid	277975	236	119056	19790	990120	153	17280580	2688	21	97.4692
YX59	Diploid	285232	227	124111	20568	1039892	160	17218925	2700	24	97.4372
YX6	Diploid	433745	41237	36098	6396	298055	41588	16556289	554207	2050	92.8282
YX60	Diploid	270303	243	116840	19307	969174	160	17313480	2737	21	97.5185
YX61	Diploid	337802	14517	98105	16458	817513	14438	16987188	197926	692	96.0621
YX64	Diploid	322577	3491	102957	16986	865332	3432	17288880	43831	232	97.006
YX65	Diploid	292228	219	123296	20387	1035431	155	17213743	2737	25	97.381
YX7	Diploid	273791	7550	88483	14828	744750	7571	17355758	101011	388	96.9806
YX70	Diploid	313844	3502	103929	17162	878302	3466	17290266	43673	227	97.0874
ZC0004	Haploid	304385	12186	0	0	0	12980	17820831	227344	3395	95.691
ZC0007	Haploid	304517	12009	0	0	0	12555	17819129	221323	3252	95.6462
ZC0015	Haploid	307912	12175	0	0	0	12568	17750582	222719	3309	95.292
ZC0021	Haploid	323586	11881	0	0	0	12788	17786074	224504	3318	95.489
