# Supplementary material for: Genomic hallmarks of parasexual reproduction in three hybrid groups of the human pathogen Cryptococcus neoformans
Source: bioRxiv. 2026 May 31:2026.05.28.728413. Preprint. [Version 1] doi: 10.64898/2026.05.28.728413 (PMC13308457; doi:10.64898/2026.05.28.728413)
Supplement: Supplement 3 [file media-3.xlsx]

## Sheet: Sheet1
Isolate	Sequence	Length (Mb)
881205	Hap1	18.9415
	Hap2	18.9064
	Mito	0.029129
ATCC48184	Hap1	20.4184
	Hap2	22.0675
	Mito	0.029003
CBS132	Hap1	19.2184
	Hap2	17.8305
	Mito	0.032796
CBS7821	Hap1	19.2869
	Hap2	20.7442
	Mito	0.033074
