# Supplementary material for: Genomic hallmarks of parasexual reproduction in three hybrid groups of the human pathogen Cryptococcus neoformans
Source: bioRxiv. 2026 May 31:2026.05.28.728413. Preprint. [Version 1] doi: 10.64898/2026.05.28.728413 (PMC13308457; doi:10.64898/2026.05.28.728413)
Supplement: Supplement 4 [file media-4.xlsx]

## Sheet: Sheet1
Isolate	< 25 %	< 50 %	< 75 %	> 75 %	No match
881205	1.07558	83.6835	0.125718	8.98418	6.13103
ATCC58184	0.797024	41.0252	0.412588	45.9235	11.8417
CBS132	1.03794	42.7328	0.850812	33.4512	21.9273
CBS7821	5.92196	75.4194	0.285422	6.11051	12.2627
			x§
