# Supplementary material for: Genomic hallmarks of parasexual reproduction in three hybrid groups of the human pathogen Cryptococcus neoformans
Source: bioRxiv. 2026 May 31:2026.05.28.728413. Preprint. [Version 1] doi: 10.64898/2026.05.28.728413 (PMC13308457; doi:10.64898/2026.05.28.728413)
Supplement: Supplement 5 [file media-5.xlsx]

## Sheet: phase_summary_table
Species A	Species B	Overlapping Phase Groups	Overlapping Phased Positions	OPP Same	OPP Cross	OPP Cross (Gene Conversion)	OPP Cross (Meiosis)	OPP Cross %	OPP Cross (Gene Conversion)%	OPP Cross (Meiosis)%
D018	D123	1697	6623	6593	27	2	5	0.41	7.41	18.52
D018	D124	1700	6627	6597	27	2	5	0.41	7.41	18.52
D018	D125	1674	6578	6556	19	0	6	0.29	0	31.58
D018	D127	1578	6096	6067	26	4	4	0.43	15.38	15.38
D018	D129	1603	6164	6147	15	2	0	0.24	13.33	0
D018	D131	1589	6168	6149	16	2	1	0.26	12.5	6.25
D018	D132	1611	6256	6235	18	2	4	0.29	11.11	22.22
D018	D133	1686	6582	6563	16	0	2	0.24	0	12.5
D018	D134	1820	7040	7024	14	0	2	0.2	0	14.29
D123	D018	1697	6623	6593	27	2	7	0.41	7.41	25.93
D123	D124	3057	12266	12266	0	0	0	0	0	0
D123	D125	1749	6945	6933	11	0	1	0.16	0	9.09
D123	D127	1648	6363	6344	19	0	4	0.3	0	21.05
D123	D129	1675	6385	6360	23	2	5	0.36	8.7	21.74
D123	D131	1628	6379	6373	4	0	2	0.06	0	50
D123	D132	1617	6421	6399	18	0	4	0.28	0	22.22
D123	D133	1745	6830	6802	25	0	4	0.37	0	16
D123	D134	1729	6740	6719	19	0	6	0.28	0	31.58
D124	D018	1700	6627	6597	27	2	7	0.41	7.41	25.93
D124	D123	3057	12266	12266	0	0	0	0	0	0
D124	D125	1749	6942	6930	11	0	1	0.16	0	9.09
D124	D127	1648	6361	6342	19	0	4	0.3	0	21.05
D124	D129	1678	6387	6362	23	2	5	0.36	8.7	21.74
D124	D131	1631	6383	6376	5	0	2	0.08	0	40
D124	D132	1617	6423	6400	19	0	4	0.3	0	21.05
D124	D133	1747	6832	6805	24	0	4	0.35	0	16.67
D124	D134	1729	6739	6717	20	0	5	0.3	0	25
D125	D018	1674	6578	6556	19	0	2	0.29	0	10.53
D125	D123	1749	6945	6933	11	0	0	0.16	0	0
D125	D124	1749	6942	6930	11	0	0	0.16	0	0
D125	D127	1671	6390	6376	12	0	1	0.19	0	8.33
D125	D129	1641	6261	6240	17	0	2	0.27	0	11.76
D125	D131	1718	6707	6691	12	0	3	0.18	0	25
D125	D132	1718	6640	6620	15	0	1	0.23	0	6.67
D125	D133	1700	6601	6584	10	0	3	0.15	0	30
D125	D134	1677	6567	6549	14	0	3	0.21	0	21.43
D127	D018	1578	6096	6067	26	4	3	0.43	15.38	11.54
D127	D123	1648	6363	6344	19	0	1	0.3	0	5.26
D127	D124	1648	6361	6342	19	0	2	0.3	0	10.53
D127	D125	1671	6390	6376	12	0	0	0.19	0	0
D127	D129	1589	6000	5971	26	0	5	0.43	0	19.23
D127	D131	1652	6347	6339	7	0	0	0.11	0	0
D127	D132	1670	6443	6429	10	0	1	0.16	0	10
D127	D133	1585	6200	6181	14	0	3	0.23	0	21.43
D127	D134	1684	6424	6404	18	0	4	0.28	0	22.22
D129	D018	1603	6164	6147	15	4	0	0.24	26.67	0
D129	D123	1675	6385	6360	23	2	7	0.36	8.7	30.43
D129	D124	1678	6387	6362	23	2	7	0.36	8.7	30.43
D129	D125	1641	6261	6240	17	2	5	0.27	11.76	29.41
D129	D127	1589	6000	5971	26	2	5	0.43	7.69	19.23
D129	D131	1616	6066	6047	18	5	3	0.3	27.78	16.67
D129	D132	1591	6187	6160	24	0	2	0.39	0	8.33
D129	D133	1669	6717	6702	15	0	0	0.22	0	0
D129	D134	1757	6647	6633	12	2	1	0.18	16.67	8.33
D131	D018	1589	6168	6149	16	2	3	0.26	12.5	18.75
D131	D123	1628	6379	6373	4	0	0	0.06	0	0
D131	D124	1631	6383	6376	5	0	0	0.08	0	0
D131	D125	1718	6707	6691	12	0	2	0.18	0	16.67
D131	D127	1652	6347	6339	7	0	1	0.11	0	14.29
D131	D129	1616	6066	6047	18	2	3	0.3	11.11	16.67
D131	D132	1618	6332	6310	17	2	0	0.27	11.76	0
D131	D133	1610	6228	6212	14	2	1	0.22	14.29	7.14
D131	D134	1689	6478	6461	15	0	3	0.23	0	20
D132	D018	1611	6256	6235	18	4	3	0.29	22.22	16.67
D132	D123	1617	6421	6399	18	0	3	0.28	0	16.67
D132	D124	1617	6423	6400	19	0	3	0.3	0	15.79
D132	D125	1718	6640	6620	15	2	3	0.23	13.33	20
D132	D127	1670	6443	6429	10	0	1	0.16	0	10
D132	D129	1591	6187	6160	24	0	3	0.39	0	12.5
D132	D131	1618	6332	6310	17	5	1	0.27	29.41	5.88
D132	D133	1693	6837	6824	9	0	1	0.13	0	11.11
D132	D134	1644	6307	6280	24	4	2	0.38	16.67	8.33
D133	D018	1686	6582	6563	16	2	1	0.24	12.5	6.25
D133	D123	1745	6830	6802	25	0	3	0.37	0	12
D133	D124	1747	6832	6805	24	0	3	0.35	0	12.5
D133	D125	1700	6601	6584	10	2	2	0.15	20	20
D133	D127	1585	6200	6181	14	0	5	0.23	0	35.71
D133	D129	1669	6717	6702	15	0	2	0.22	0	13.33
D133	D131	1610	6228	6212	14	5	0	0.22	35.71	0
D133	D132	1693	6837	6824	9	0	3	0.13	0	33.33
D133	D134	1736	6711	6690	18	4	3	0.27	22.22	16.67
D134	D018	1820	7040	7024	14	0	0	0.2	0	0
D134	D123	1729	6740	6719	19	0	6	0.28	0	31.58
D134	D124	1729	6739	6717	20	0	6	0.3	0	30
D134	D125	1677	6567	6549	14	0	4	0.21	0	28.57
D134	D127	1684	6424	6404	18	0	6	0.28	0	33.33
D134	D129	1757	6647	6633	12	0	2	0.18	0	16.67
D134	D131	1689	6478	6461	15	0	3	0.23	0	20
D134	D132	1644	6307	6280	24	2	2	0.38	8.33	8.33
D134	D133	1736	6711	6690	18	2	4	0.27	11.11	22.22
										16.67
