# Supplementary material for: Genomic hallmarks of parasexual reproduction in three hybrid groups of the human pathogen Cryptococcus neoformans
Source: bioRxiv. 2026 May 31:2026.05.28.728413. Preprint. [Version 1] doi: 10.64898/2026.05.28.728413 (PMC13308457; doi:10.64898/2026.05.28.728413)
Supplement: Supplement 6 [file media-6.xlsx]

## Sheet: phase_summary_table
Species A	Species B	Overlapping Phase Groups	Overlapping Phased Positions	OPP Same	OPP Cross	OPP Cross (Gene Conversion)	OPP Cross (Meiosis)	OPP Cross %	OPP Cross (Gene Conversion)%	OPP Cross (Meiosis)%
S117	S118	8369	39101	39101	0	0	0	0	0	0
S117	S119	8374	38514	38512	2	0	0	0.01	0	0
S117	S120	8367	38256	38254	2	0	0	0.01	0	0
S117	S121	8403	39115	39113	1	0	0	0	0	0
S117	S79	7877	35767	35762	5	0	0	0.01	0	0
S117	S80	7894	35616	35608	7	0	0	0.02	0	0
S117	S81	7864	35929	35922	5	0	0	0.01	0	0
S117	S82	7897	36032	36023	6	0	1	0.02	0	16.67
S117	S83	7829	35000	34994	4	0	0	0.01	0	0
S118	S117	8369	39101	39101	0	0	0	0	0	0
S118	S119	8371	39024	39024	0	0	0	0	0	0
S118	S120	8346	38653	38651	1	0	0	0	0	0
S118	S121	8580	41066	41063	1	0	0	0	0	0
S118	S79	7141	33025	33021	3	0	0	0.01	0	0
S118	S80	7178	32944	32938	5	0	3	0.02	0	60
S118	S81	7175	33295	33293	1	0	0	0	0	0
S118	S82	7199	33368	33360	6	0	3	0.02	0	50
S118	S83	7132	32299	32293	5	0	2	0.02	0	40
S119	S117	8374	38514	38512	2	0	0	0.01	0	0
S119	S118	8371	39024	39024	0	0	0	0	0	0
S119	S120	8377	38212	38211	1	0	0	0	0	0
S119	S121	8406	39060	39060	0	0	0	0	0	0
S119	S79	7137	32619	32616	3	0	0	0.01	0	0
S119	S80	7187	32598	32592	6	0	3	0.02	0	50
S119	S81	7174	32902	32898	3	0	0	0.01	0	0
S119	S82	7198	32949	32943	5	0	2	0.02	0	40
S119	S83	7169	32087	32085	1	0	0	0	0	0
S120	S117	8367	38256	38254	2	0	0	0.01	0	0
S120	S118	8346	38653	38651	1	0	0	0	0	0
S120	S119	8377	38212	38211	1	0	0	0	0	0
S120	S121	8376	38678	38676	1	0	0	0	0	0
S120	S79	7162	32527	32522	4	0	1	0.01	0	25
S120	S80	7202	32483	32476	6	0	2	0.02	0	33.33
S120	S81	7173	32732	32729	2	0	1	0.01	0	50
S120	S82	7158	32723	32717	5	0	2	0.02	0	40
S120	S83	7123	31816	31813	2	0	0	0.01	0	0
S121	S117	8403	39115	39113	1	0	0	0	0	0
S121	S118	8580	41066	41063	1	0	0	0	0	0
S121	S119	8406	39060	39060	0	0	0	0	0	0
S121	S120	8376	38678	38676	1	0	0	0	0	0
S121	S79	7142	33028	33024	4	0	0	0.01	0	0
S121	S80	7194	32885	32879	6	0	3	0.02	0	50
S121	S81	7193	33291	33287	2	0	0	0.01	0	0
S121	S82	7224	33372	33361	8	0	2	0.02	0	25
S121	S83	7141	32307	32302	4	0	2	0.01	0	50
S79	S117	7877	35767	35762	5	0	0	0.01	0	0
S79	S118	7141	33025	33021	3	0	0	0.01	0	0
S79	S119	7137	32619	32616	3	0	0	0.01	0	0
S79	S120	7162	32527	32522	4	0	0	0.01	0	0
S79	S121	7142	33028	33024	4	0	1	0.01	0	25
S79	S80	9715	43241	43239	2	0	0	0	0	0
S79	S81	9693	43662	43661	1	0	0	0	0	0
S79	S82	9724	43666	43665	1	0	0	0	0	0
S79	S83	9623	42473	42471	2	0	1	0	0	50
S80	S117	7894	35616	35608	7	0	0	0.02	0	0
S80	S118	7178	32944	32938	5	0	1	0.02	0	20
S80	S119	7187	32598	32592	6	0	0	0.02	0	0
S80	S120	7202	32483	32476	6	0	1	0.02	0	16.67
S80	S121	7194	32885	32879	6	0	1	0.02	0	16.67
S80	S79	9715	43241	43239	2	0	1	0	0	50
S80	S81	9722	43496	43494	1	0	0	0	0	0
S80	S82	9740	43523	43518	4	0	1	0.01	0	25
S80	S83	9660	42371	42370	1	0	0	0	0	0
S81	S117	7864	35929	35922	5	0	0	0.01	0	0
S81	S118	7175	33295	33293	1	0	0	0	0	0
S81	S119	7174	32902	32898	3	0	0	0.01	0	0
S81	S120	7173	32732	32729	2	0	0	0.01	0	0
S81	S121	7193	33291	33287	2	0	0	0.01	0	0
S81	S79	9693	43662	43661	1	0	1	0	0	100
S81	S80	9722	43496	43494	1	0	0	0	0	0
S81	S82	9735	43976	43974	2	0	0	0	0	0
S81	S83	9668	42776	42775	1	0	0	0	0	0
S82	S117	7897	36032	36023	6	0	0	0.02	0	0
S82	S118	7199	33368	33360	6	0	2	0.02	0	33.33
S82	S119	7198	32949	32943	5	0	2	0.02	0	40
S82	S120	7158	32723	32717	5	0	0	0.02	0	0
S82	S121	7224	33372	33361	8	0	1	0.02	0	12.5
S82	S79	9724	43666	43665	1	0	0	0	0	0
S82	S80	9740	43523	43518	4	0	0	0.01	0	0
S82	S81	9735	43976	43974	2	0	0	0	0	0
S82	S83	9682	42808	42807	0	0	0	0	0	0
S83	S117	7829	35000	34994	4	0	0	0.01	0	0
S83	S118	7132	32299	32293	5	0	2	0.02	0	40
S83	S119	7169	32087	32085	1	0	0	0	0	0
S83	S120	7123	31816	31813	2	0	1	0.01	0	50
S83	S121	7141	32307	32302	4	0	1	0.01	0	25
S83	S79	9623	42473	42471	2	0	1	0	0	50
S83	S80	9660	42371	42370	1	0	0	0	0	0
S83	S81	9668	42776	42775	1	0	0	0	0	0
S83	S82	9682	42808	42807	0	0	0	0	0	0
										0
