# Supplementary material for: Genomic hallmarks of parasexual reproduction in three hybrid groups of the human pathogen Cryptococcus neoformans
Source: bioRxiv. 2026 May 31:2026.05.28.728413. Preprint. [Version 1] doi: 10.64898/2026.05.28.728413 (PMC13308457; doi:10.64898/2026.05.28.728413)
Supplement: Supplement 7 [file media-7.xlsx]

## Sheet: Cryptococcus_Cross_Overs
Species A	Species B	Overlapping Phase Groups	Overlapping Phased Positions	OPP Same	OPP Cross	OPP Cross (Gene Conversion)	OPP Cross (Meiosis)	OPP Cross %	OPP Cross (Gene Conversion)%	OPP Cross (Meiosis)%
881205	ATCC48184	29344	395843	395827	11	0	3	0	0	27.27
881205	CBS132	21539	302628	299139	221	173	14	0.07	78.28	6.33
881205	CBS7821	38324	517748	511577	393	322	21	0.08	81.93	5.34
ATCC48184	881205	29344	395843	395827	11	0	3	0	0	27.27
ATCC48184	CBS132	19128	241575	238828	165	124	14	0.07	75.15	8.48
ATCC48184	CBS7821	30897	376272	371777	282	246	8	0.08	87.23	2.84
CBS132	881205	21539	302628	299139	221	173	16	0.07	78.28	7.24
CBS132	ATCC48184	19128	241575	238828	165	124	11	0.07	75.15	6.67
CBS132	CBS7821	23442	329310	328006	47	28	6	0.01	59.57	12.77
CBS7821	881205	38324	517748	511577	393	322	17	0.08	81.93	4.33
CBS7821	ATCC48184	30897	376272	371777	282	246	8	0.08	87.23	2.84
CBS7821	CBS132	23442	329310	328006	47	28	5	0.01	59.57	10.64
										6.955

## Sheet: Sheet1
	Species B
Species A	881205	CBS132	CBS7821	ATCC48184	Grand Total
881205
CBS132
CBS7821
ATCC48184
Grand Total
